# Supplementary material for: Formation of β-Strand Oligomers of Antimicrobial Peptide Magainin 2 Contributes to Disruption of Phospholipid Membrane
Source: Membranes (Basel). 2022 Jan 21;12(2):131. doi: 10.3390/membranes12020131 (PMC8877076; doi:10.3390/membranes12020131)
Supplement: Supplementary file 1 [file membranes-12-00131-s001.zip]

Archive with 1 entries (1 files):
- membranes-1550497-supplementary.pdf
